# Supplementary material for: Tetrablemmidae, a spider family newly recorded from Cambodia (Arachnida, Araneae)
Source: Zookeys. 2018 Jul 30;(777):43–55. doi: 10.3897/zookeys.777.24917 (PMC6079102; doi:10.3897/zookeys.777.24917)
Supplement: XML Treatment for Tetrablemma [file zookeys.777.24917-treatment1.xml]

<!DOCTYPE tp:taxon-treatment
  PUBLIC "-//TaxonX//DTD Taxonomic Treatment Publishing DTD v0 20100105//EN" "tax-treatment-NSO.dtd">
<tp:taxon-treatment xmlns:tp="http://www.plazi.org/taxpub"><tp:treatment-meta><kwd-group><label>Taxon classification</label><kwd><named-content xmlns:xlink="http://www.w3.org/1999/xlink" content-type="kingdom">Animalia</named-content></kwd><kwd><named-content xmlns:xlink="http://www.w3.org/1999/xlink" content-type="order">Araneae</named-content></kwd><kwd><named-content xmlns:xlink="http://www.w3.org/1999/xlink" content-type="family">Tetrablemmidae</named-content></kwd></kwd-group><mixed-citation publication-type="journal"><person-group><name><surname>Lin</surname><given-names>Yucheng</given-names></name><name><surname>Li</surname><given-names>Shuqiang</given-names></name><name><surname>Jäger</surname><given-names>Peter</given-names></name></person-group><article-title><tp:taxon-name><tp:taxon-name-part taxon-name-part-type="family">Tetrablemmidae</tp:taxon-name-part></tp:taxon-name>, a spider family newly recorded from Cambodia (<tp:taxon-name><tp:taxon-name-part taxon-name-part-type="class">Arachnida</tp:taxon-name-part></tp:taxon-name>, <tp:taxon-name><tp:taxon-name-part taxon-name-part-type="order">Araneae</tp:taxon-name-part></tp:taxon-name>)</article-title><source>Zookeys</source><day>30</day><month>7</month><year>2018</year><volume>2018</volume><issue>777</issue><fpage>43</fpage><lpage>55</lpage><pub-id pub-id-type="doi">10.3897/zookeys.777.24917</pub-id></mixed-citation></tp:treatment-meta><tp:nomenclature><label>Genus</label><tp:taxon-name>
              <tp:taxon-name-part taxon-name-part-type="genus" reg="Tetrablemma">Tetrablemma</tp:taxon-name-part>
            </tp:taxon-name><tp:taxon-authority>O. Pickard-Cambridge, 1873</tp:taxon-authority></tp:nomenclature><tp:treatment-sec sec-type="type species" id="SECID0EBJAC"><title>Type species.</title><p><italic><tp:taxon-name><tp:taxon-name-part taxon-name-part-type="genus" reg="Tetrablemma">Tetrablemma</tp:taxon-name-part><tp:taxon-name-part taxon-name-part-type="species" reg="medioculatum">medioculatum</tp:taxon-name-part></tp:taxon-name></italic> O. Pickard-Cambridge, 1873 from Sri Lanka (see <xref ref-type="bibr" rid="B10">Lehtinen 1981</xref>).</p></tp:treatment-sec><tp:treatment-sec sec-type="notes" id="SECID0EWJAC"><title>Note.</title><p>The gender of <italic><tp:taxon-name><tp:taxon-name-part taxon-name-part-type="genus" reg="Tetrablemma">Tetrablemma</tp:taxon-name-part></tp:taxon-name></italic> is neuter, therefore two species names described previously are amended (see below). The ending “-ensis” denotes a place, a locality or a country. It forms an adjective with two endings: “-ensis” for genera masculine or feminine in gender, and “-ense” for genera neuter in gender.</p></tp:treatment-sec><tp:treatment-sec sec-type="Composition" id="SECID0EDKAC"><title>Composition.</title><p>Twenty-seven species were known before the current study: <italic><tp:taxon-name><tp:taxon-name-part taxon-name-part-type="genus" reg="Tetrablemma">T.</tp:taxon-name-part><tp:taxon-name-part taxon-name-part-type="species" reg="alaus">alaus</tp:taxon-name-part></tp:taxon-name></italic> Burger, Harvey &amp; Stevens, 2010, <italic><tp:taxon-name><tp:taxon-name-part taxon-name-part-type="genus" reg="Tetrablemma">T.</tp:taxon-name-part><tp:taxon-name-part taxon-name-part-type="species" reg="alterum">alterum</tp:taxon-name-part></tp:taxon-name></italic> Roewer, 1963, <italic><tp:taxon-name><tp:taxon-name-part taxon-name-part-type="genus" reg="Tetrablemma">T.</tp:taxon-name-part><tp:taxon-name-part taxon-name-part-type="species" reg="benoiti">benoiti</tp:taxon-name-part></tp:taxon-name></italic> (Brignoli, 1978), <italic><tp:taxon-name><tp:taxon-name-part taxon-name-part-type="genus" reg="Tetrablemma">T.</tp:taxon-name-part><tp:taxon-name-part taxon-name-part-type="species" reg="brevidens">brevidens</tp:taxon-name-part></tp:taxon-name></italic> Tong &amp; Li, 2008, <italic><tp:taxon-name><tp:taxon-name-part taxon-name-part-type="genus" reg="Tetrablemma">T.</tp:taxon-name-part><tp:taxon-name-part taxon-name-part-type="species" reg="brignolii">brignolii</tp:taxon-name-part></tp:taxon-name></italic> Lehtinen, 1981, <italic><tp:taxon-name><tp:taxon-name-part taxon-name-part-type="genus" reg="Tetrablemma">T.</tp:taxon-name-part><tp:taxon-name-part taxon-name-part-type="species" reg="deccanense">deccanense</tp:taxon-name-part></tp:taxon-name></italic> (Tikader, 1976), <italic><tp:taxon-name><tp:taxon-name-part taxon-name-part-type="genus" reg="Tetrablemma">T.</tp:taxon-name-part><tp:taxon-name-part taxon-name-part-type="species" reg="extorre">extorre</tp:taxon-name-part></tp:taxon-name></italic> Shear, 1978, <italic><tp:taxon-name><tp:taxon-name-part taxon-name-part-type="genus" reg="Tetrablemma">T.</tp:taxon-name-part><tp:taxon-name-part taxon-name-part-type="species" reg="helenense">helenense</tp:taxon-name-part></tp:taxon-name></italic> Benoit, 1977, <italic><tp:taxon-name><tp:taxon-name-part taxon-name-part-type="genus" reg="Tetrablemma">T.</tp:taxon-name-part><tp:taxon-name-part taxon-name-part-type="species" reg="loebli">loebli</tp:taxon-name-part></tp:taxon-name></italic> Bourne, 1980, <italic><tp:taxon-name><tp:taxon-name-part taxon-name-part-type="genus" reg="Tetrablemma">T.</tp:taxon-name-part><tp:taxon-name-part taxon-name-part-type="species" reg="magister">magister</tp:taxon-name-part></tp:taxon-name></italic> Burger, 2008, <italic><tp:taxon-name><tp:taxon-name-part taxon-name-part-type="genus" reg="Tetrablemma">T.</tp:taxon-name-part><tp:taxon-name-part taxon-name-part-type="species" reg="manggarai">manggarai</tp:taxon-name-part></tp:taxon-name></italic> Lehtinen, 1981, <italic><tp:taxon-name><tp:taxon-name-part taxon-name-part-type="genus" reg="Tetrablemma">T.</tp:taxon-name-part><tp:taxon-name-part taxon-name-part-type="species" reg="marawula">marawula</tp:taxon-name-part></tp:taxon-name></italic> Lehtinen, 1981, <italic><tp:taxon-name><tp:taxon-name-part taxon-name-part-type="genus" reg="Tetrablemma">T.</tp:taxon-name-part><tp:taxon-name-part taxon-name-part-type="species" reg="mardionoi">mardionoi</tp:taxon-name-part></tp:taxon-name></italic> Lehtinen, 1981, <italic><tp:taxon-name><tp:taxon-name-part taxon-name-part-type="genus" reg="Tetrablemma">T.</tp:taxon-name-part><tp:taxon-name-part taxon-name-part-type="species" reg="medioculatum">medioculatum</tp:taxon-name-part></tp:taxon-name></italic> O. Pickard-Cambridge, 1873, <italic><tp:taxon-name><tp:taxon-name-part taxon-name-part-type="genus" reg="Tetrablemma">T.</tp:taxon-name-part><tp:taxon-name-part taxon-name-part-type="species" reg="medioculatum">medioculatum</tp:taxon-name-part><tp:taxon-name-part taxon-name-part-type="subspecies" reg="cochinense">cochinense</tp:taxon-name-part></tp:taxon-name></italic> Lehtinen, 1981, <italic><tp:taxon-name><tp:taxon-name-part taxon-name-part-type="genus" reg="Tetrablemma">T.</tp:taxon-name-part><tp:taxon-name-part taxon-name-part-type="species" reg="medioculatum">medioculatum</tp:taxon-name-part><tp:taxon-name-part taxon-name-part-type="subspecies" reg="gangeticum">gangeticum</tp:taxon-name-part></tp:taxon-name></italic> Lehtinen, 1981, <italic><tp:taxon-name><tp:taxon-name-part taxon-name-part-type="genus" reg="Tetrablemma">T.</tp:taxon-name-part><tp:taxon-name-part taxon-name-part-type="species" reg="menglaense">menglaense</tp:taxon-name-part></tp:taxon-name></italic> Lin &amp; Li, 2014 (species epithet corrected, original published as <italic><tp:taxon-name><tp:taxon-name-part taxon-name-part-type="genus" reg="Tetrablemma">T.</tp:taxon-name-part><tp:taxon-name-part taxon-name-part-type="species" reg="menglaensis">menglaensis</tp:taxon-name-part></tp:taxon-name></italic>), <italic><tp:taxon-name><tp:taxon-name-part taxon-name-part-type="genus" reg="Tetrablemma">T.</tp:taxon-name-part><tp:taxon-name-part taxon-name-part-type="species" reg="namkhan">namkhan</tp:taxon-name-part></tp:taxon-name></italic> Lin, Li &amp; Jäger, 2012, <italic><tp:taxon-name><tp:taxon-name-part taxon-name-part-type="genus" reg="Tetrablemma">T.</tp:taxon-name-part><tp:taxon-name-part taxon-name-part-type="species" reg="nandan">nandan</tp:taxon-name-part></tp:taxon-name></italic> Lin &amp; Li, 2010, <italic><tp:taxon-name><tp:taxon-name-part taxon-name-part-type="genus" reg="Tetrablemma">T.</tp:taxon-name-part><tp:taxon-name-part taxon-name-part-type="species" reg="okei">okei</tp:taxon-name-part></tp:taxon-name></italic> Butler, 1932, <italic><tp:taxon-name><tp:taxon-name-part taxon-name-part-type="genus" reg="Tetrablemma">T.</tp:taxon-name-part><tp:taxon-name-part taxon-name-part-type="species" reg="phulchoki">phulchoki</tp:taxon-name-part></tp:taxon-name></italic> Lehtinen, 1981, <italic><tp:taxon-name><tp:taxon-name-part taxon-name-part-type="genus" reg="Tetrablemma">T.</tp:taxon-name-part><tp:taxon-name-part taxon-name-part-type="species" reg="rhinoceros">rhinoceros</tp:taxon-name-part></tp:taxon-name></italic> (Brignoli, 1974), <italic><tp:taxon-name><tp:taxon-name-part taxon-name-part-type="genus" reg="Tetrablemma">T.</tp:taxon-name-part><tp:taxon-name-part taxon-name-part-type="species" reg="samoense">samoense</tp:taxon-name-part></tp:taxon-name></italic> Marples, 1964, <italic><tp:taxon-name><tp:taxon-name-part taxon-name-part-type="genus" reg="Tetrablemma">T.</tp:taxon-name-part><tp:taxon-name-part taxon-name-part-type="species" reg="thamin">thamin</tp:taxon-name-part></tp:taxon-name></italic> Labarque &amp; Grismado, 2009, <italic><tp:taxon-name><tp:taxon-name-part taxon-name-part-type="genus" reg="Tetrablemma">T.</tp:taxon-name-part><tp:taxon-name-part taxon-name-part-type="species" reg="viduum">viduum</tp:taxon-name-part></tp:taxon-name></italic> (Brignoli, 1974), <italic><tp:taxon-name><tp:taxon-name-part taxon-name-part-type="genus" reg="Tetrablemma">T.</tp:taxon-name-part><tp:taxon-name-part taxon-name-part-type="species" reg="vietnamense">vietnamense</tp:taxon-name-part></tp:taxon-name></italic> Lehtinen, 1981, <italic><tp:taxon-name><tp:taxon-name-part taxon-name-part-type="genus" reg="Tetrablemma">T.</tp:taxon-name-part><tp:taxon-name-part taxon-name-part-type="species" reg="ziyaoense">ziyaoense</tp:taxon-name-part></tp:taxon-name></italic> Lin &amp; Li, 2014 (species epithet corrected, original published as <italic><tp:taxon-name><tp:taxon-name-part taxon-name-part-type="genus" reg="Tetrablemma">T.</tp:taxon-name-part><tp:taxon-name-part taxon-name-part-type="species" reg="ziyaoensis">ziyaoensis</tp:taxon-name-part></tp:taxon-name></italic>).</p></tp:treatment-sec><tp:treatment-sec sec-type="distribution" id="SECID0EREAE"><title>Distribution and habitat.</title><p>Angola, Australia, Cambodia, China, St. Helena, India, Laos, Indonesia, Micronesia, Myanmar, Nepal, Queensland, Samoa, Seychelles, Sri Lanka, Trinidad, Victoria and Vietnam. These previously described species live mainly in the forest litter or in caves.</p></tp:treatment-sec><ref-list><ref id="B10"><mixed-citation xmlns:xlink="http://www.w3.org/1999/xlink" xlink:type="simple"><person-group><name name-style="western"><surname>Lehtinen</surname><given-names>PT</given-names></name></person-group> (<year>1981</year>) <article-title>Spiders of the Oriental-Australian region. III. <tp:taxon-name><tp:taxon-name-part taxon-name-part-type="family">Tetrablemmidae</tp:taxon-name-part></tp:taxon-name>, with a world revision.</article-title><source>Acta Zoologica Fennica</source><volume>162</volume>: <fpage>1</fpage>–<lpage>151</lpage>.</mixed-citation></ref></ref-list></tp:taxon-treatment>
