# Supplementary material for: Tetrablemmidae, a spider family newly recorded from Cambodia (Arachnida, Araneae)
Source: Zookeys. 2018 Jul 30;(777):43–55. doi: 10.3897/zookeys.777.24917 (PMC6079102; doi:10.3897/zookeys.777.24917)
Supplement: XML Treatment for Tetrablemma kepense [file zookeys.777.24917-treatment2.xml]

<!DOCTYPE tp:taxon-treatment
  PUBLIC "-//TaxonX//DTD Taxonomic Treatment Publishing DTD v0 20100105//EN" "tax-treatment-NSO.dtd">
<tp:taxon-treatment xmlns:tp="http://www.plazi.org/taxpub"><tp:treatment-meta><kwd-group><label>Taxon classification</label><kwd><named-content xmlns:xlink="http://www.w3.org/1999/xlink" content-type="kingdom">Animalia</named-content></kwd><kwd><named-content xmlns:xlink="http://www.w3.org/1999/xlink" content-type="order">Araneae</named-content></kwd><kwd><named-content xmlns:xlink="http://www.w3.org/1999/xlink" content-type="family">Tetrablemmidae</named-content></kwd></kwd-group><mixed-citation publication-type="journal"><person-group><name><surname>Lin</surname><given-names>Yucheng</given-names></name><name><surname>Li</surname><given-names>Shuqiang</given-names></name><name><surname>Jäger</surname><given-names>Peter</given-names></name></person-group><article-title><tp:taxon-name><tp:taxon-name-part taxon-name-part-type="family">Tetrablemmidae</tp:taxon-name-part></tp:taxon-name>, a spider family newly recorded from Cambodia (<tp:taxon-name><tp:taxon-name-part taxon-name-part-type="class">Arachnida</tp:taxon-name-part></tp:taxon-name>, <tp:taxon-name><tp:taxon-name-part taxon-name-part-type="order">Araneae</tp:taxon-name-part></tp:taxon-name>)</article-title><source>Zookeys</source><day>30</day><month>7</month><year>2018</year><volume>2018</volume><issue>777</issue><fpage>43</fpage><lpage>55</lpage><pub-id pub-id-type="doi">10.3897/zookeys.777.24917</pub-id></mixed-citation></tp:treatment-meta><tp:nomenclature><tp:taxon-name>
              <tp:taxon-name-part taxon-name-part-type="genus" reg="Tetrablemma">Tetrablemma</tp:taxon-name-part>
              <tp:taxon-name-part taxon-name-part-type="species" reg="kepense">kepense</tp:taxon-name-part>
              <object-id xmlns:xlink="http://www.w3.org/1999/xlink" content-type="zoobank" xlink:type="simple">http://zoobank.org/F59316C9-5C81-47D8-BA84-13B8BDD4381D</object-id>
            </tp:taxon-name><tp:taxon-status xmlns:xlink="http://www.w3.org/1999/xlink" xlink:type="simple">sp. n.</tp:taxon-status><xref ref-type="fig" rid="F1">Figs 1</xref><xref ref-type="fig" rid="F2">, 2</xref><xref ref-type="fig" rid="F6">, 6</xref></tp:nomenclature><tp:treatment-sec sec-type="type material" id="SECID0EKGAE"><title>Type material.</title><p><bold>Holotype</bold> ♂ (<named-content xmlns:xlink="http://www.w3.org/1999/xlink" content-type="dwc:institutional_code" xlink:type="simple">SMF</named-content>), CAMBODIA: Kep Province, Kep, Phnom Kep, secondary forest, leaf litter, elevation 105 m, <named-content xmlns:xlink="http://www.w3.org/1999/xlink" content-type="dwc:verbatimCoordinates" xlink:type="simple"><named-content content-type="geo-json" specific-use="{&#34;type&#34;:&#34;Point&#34;,&#34;coordinates&#34;:[104.297222,10.480556]}" id="NCID0E1GAE" xlink:type="simple">10°28'50"N, 104°17'50"E</named-content></named-content>, 4–8 July 2017, P. Jäger leg., sieving. <bold>Paratypes</bold> 7♂, 8♀ (5 ♂, 6♀ <named-content xmlns:xlink="http://www.w3.org/1999/xlink" content-type="dwc:institutional_code" xlink:type="simple">SMF</named-content>; 2♂, 2♀ <named-content xmlns:xlink="http://www.w3.org/1999/xlink" content-type="dwc:institutional_code" xlink:type="simple">NHMSU</named-content>), same data as holotype.</p></tp:treatment-sec><tp:treatment-sec sec-type="etymology" id="SECID0ELHAE"><title>Etymology.</title><p>The specific name refers to the type locality; adjective.</p></tp:treatment-sec><tp:treatment-sec sec-type="diagnosis" id="SECID0EQHAE"><title>Diagnosis.</title><p>With the exception of <italic><tp:taxon-name><tp:taxon-name-part taxon-name-part-type="genus" reg="Tetrablemma">T.</tp:taxon-name-part><tp:taxon-name-part taxon-name-part-type="species" reg="marawula">marawula</tp:taxon-name-part></tp:taxon-name></italic> Lehtinen, 1981, <italic><tp:taxon-name><tp:taxon-name-part taxon-name-part-type="genus" reg="Tetrablemma">T.</tp:taxon-name-part><tp:taxon-name-part taxon-name-part-type="species" reg="brevidens">brevidens</tp:taxon-name-part></tp:taxon-name></italic> Tong &amp; Li, 2008, <italic><tp:taxon-name><tp:taxon-name-part taxon-name-part-type="genus" reg="Tetrablemma">T.</tp:taxon-name-part><tp:taxon-name-part taxon-name-part-type="species" reg="thamin">thamin</tp:taxon-name-part></tp:taxon-name></italic> Labarque &amp; Grismado, 2009, and <italic><tp:taxon-name><tp:taxon-name-part taxon-name-part-type="genus" reg="Tetrablemma">T.</tp:taxon-name-part><tp:taxon-name-part taxon-name-part-type="species" reg="ziyaoense">ziyaoense</tp:taxon-name-part></tp:taxon-name></italic> Lin &amp; Li, 2014, this new species can be distinguished from other congeners by the lack of modified teeth or tubercle on the clypeus or the ocular area in both sexes, the embolus furcated at proximally 1/3 position, the extra-long inner vulval plate nearly 3 × as long as the central process (Figs <xref ref-type="fig" rid="F1">1E–H</xref>, <xref ref-type="fig" rid="F2">2B–C, F–G</xref>). It differs from <italic><tp:taxon-name><tp:taxon-name-part taxon-name-part-type="genus" reg="Tetrablemma">T.</tp:taxon-name-part><tp:taxon-name-part taxon-name-part-type="species" reg="marawula">marawula</tp:taxon-name-part></tp:taxon-name></italic> by the wider bulb, the sharpened embolic tip and the longer straight inner vulval plate (Figure <xref ref-type="fig" rid="F2">2A, B, D, G</xref> vs. <xref ref-type="bibr" rid="B10">Lehtinen 1981</xref>: figs 266, 283); differs from <italic><tp:taxon-name><tp:taxon-name-part taxon-name-part-type="genus" reg="Tetrablemma">T.</tp:taxon-name-part><tp:taxon-name-part taxon-name-part-type="species" reg="brevidens">brevidens</tp:taxon-name-part></tp:taxon-name></italic> by the more strongly coiled spermophor, the furcate embolus, the thinner long inner vulval plate, and shorter postgenital scutum (Figure <xref ref-type="fig" rid="F2">2A, C, G</xref> vs. Tong 2013: figure 97E–H); male differs from <italic><tp:taxon-name><tp:taxon-name-part taxon-name-part-type="genus" reg="Tetrablemma">T.</tp:taxon-name-part><tp:taxon-name-part taxon-name-part-type="species" reg="thamin">thamin</tp:taxon-name-part></tp:taxon-name></italic> by the narrower palpal tibia, the larger bulb, and the bifurcate embolic tip (trifurcate in <italic><tp:taxon-name><tp:taxon-name-part taxon-name-part-type="genus" reg="Tetrablemma">T.</tp:taxon-name-part><tp:taxon-name-part taxon-name-part-type="species" reg="thamin">thamin</tp:taxon-name-part></tp:taxon-name></italic>), female by the presence of a central process and the longer inner vulval plate (Figure <xref ref-type="fig" rid="F2">2A, C, D, G</xref> vs. <xref ref-type="bibr" rid="B9">Labarque and Grismado 2009</xref>: figs 1–3); and differs from <italic><tp:taxon-name><tp:taxon-name-part taxon-name-part-type="genus" reg="Tetrablemma">T.</tp:taxon-name-part><tp:taxon-name-part taxon-name-part-type="species" reg="ziyaoense">ziyaoense</tp:taxon-name-part></tp:taxon-name></italic> by the converging cheliceral horns, the reticulated clypeus in both sexes (smooth in female of <italic><tp:taxon-name><tp:taxon-name-part taxon-name-part-type="genus" reg="Tetrablemma">T.</tp:taxon-name-part><tp:taxon-name-part taxon-name-part-type="species" reg="ziyaoense">ziyaoense</tp:taxon-name-part></tp:taxon-name></italic>), the course and outlet position of spermophor, the precurved posterior margin of the pulmonary scutum, the thinner, straight inner vulval plate, the narrower vulval stem, and the lack of a distinct furrow on the preanal scutum (Figs <xref ref-type="fig" rid="F1">1A–H</xref>, <xref ref-type="fig" rid="F2">2A–G</xref> vs. <xref ref-type="bibr" rid="B12">Lin and Li 2014</xref>: figs 13A–H, 14A–D, 15A–C).</p><fig id="F1" position="float" orientation="portrait"><label>Figure 1.</label><caption><p><italic><tp:taxon-name><tp:taxon-name-part taxon-name-part-type="genus" reg="Tetrablemma">Tetrablemma</tp:taxon-name-part><tp:taxon-name-part taxon-name-part-type="species" reg="kepense">kepense</tp:taxon-name-part></tp:taxon-name></italic> sp. n., male holotype (<bold>A, B, E, G</bold>) and female paratype (<bold>C, D, F, H</bold>). <bold>A–F</bold> habitus <bold>G–H</bold> prosoma. <bold>A, C</bold> dorsal <bold>B, D</bold> ventral <bold>E–F</bold> lateral <bold>G–H</bold> anterior. Abbreviations: <abbrev xmlns:xlink="http://www.w3.org/1999/xlink" xlink:title="cheliceral horn" id="ABBRID0EPNAE" xlink:type="simple">CH</abbrev> = cheliceral horns. Scale bars: <bold>A–F</bold> 0.5 mm, <bold>G–H</bold> 0.2 mm.</p></caption><graphic xmlns:xlink="http://www.w3.org/1999/xlink" xlink:href="zookeys-777-043-g001.jpg" position="float" orientation="portrait" xlink:type="simple" id="oo_219730.jpg"/></fig></tp:treatment-sec><tp:treatment-sec sec-type="description" id="SECID0E3NAE"><title>Description.</title><p><bold>Male</bold> (holotype). Measurements: total length 1.08; carapace 0.42 long, 0.37 wide, 0.34 high; abdomen 0.70 long, 0.58 wide, 0.35 high; clypeus 0.14 high; sternum 0.28 long, 0.29 wide. Length of legs: I 1.29 (0.43, 0.12, 0.32, 0.20, 0.22); II 1.22 (0.40, 0.11, 0.30, 0.20, 0.21); III 1.08 (0.33, 0.11, 0.25, 0.19, 0.20); IV 1.38 (0.45, 0.12, 0.36, 0.23, 0.22).</p><p>Prosoma (Figure <xref ref-type="fig" rid="F1">1A, B, E, G</xref>): reddish-brown, carapace finely reticulated, marginally rugose; four eyes in one group, in posterior half of carapace, white with black ocular base, ALE&gt;PLE, ALE and PLE adjacent; cephalic part raised; clypeus high, sloping forward, with sparse setae, marginally round; cheliceral horns long, distal tip sharp, and tilted, cheliceral lamina developed; endites basally wide, distally narrow, labium triangular, distally blunt; sternum irregularly reticulated, scutellate, marginally strongly rugose, posterior corner truncated. Legs: yellowish-orange, cuticle striated; tibiae I–III with three trichobothria, four on tibia IV, and one on metatarsi I–IV. Opisthosoma: pale reddish-brown, dorsal scutum oval, surface nearly smooth, slightly granulated, posteriorly truncated; ventral scutum reticulated; lateral scutum I long, and exceeding beyond the posterior margin of preanal scutum; postgenital scutum straight; preanal scutum approximately oblong, slightly curved.</p><p>Palp (Figure <xref ref-type="fig" rid="F2">2A–D</xref>): femoral cuticle granulated, approx. 2.5 x longer than patella; patella normal; tibia large, swollen, approx. 1.5 x wider than femur, with a trichobothrium disto-dorsally; cymbium short, triangular from lateral view, bearing long setae; bulb pear-shaped, surface smooth; embolus tubular, distinctly sclerotized, arising from the apex of bulb; embolic tip sharply pointed, lamellar bifurcation at proximally 1/3 position; spermophor coiled into two loops, abruptly twisting to narrow, and open at the embolic tip.</p><p><bold>Female</bold> (one paratype). Measurements: total length 1.16; carapace 0.44 long, 0.38 wide, 0.34 high; abdomen 0.72 long, 0.61 wide, 0.37 high; clypeus 0.13 high; sternum 0.28 long, 0.30 wide. Length of legs: I 1.26 (0.42, 0.12, 0.31, 0.20, 0.21); II 1.19 <!--PageBreak--><!--PageBreak-->(0.40, 0.11, 0.29, 0.19, 0.20); III 1.09 (0.34, 0.11, 0.26, 0.18, 0.20); IV 1.34 (0.44, 0.12, 0.35, 0.22, 0.21).</p><p>Prosoma (Figure <xref ref-type="fig" rid="F1">1C, D, F, H</xref>): coloration and modification as in male, but ocular area in anterior part of the carapace, chelicerae without long horn, only a small nodule fronto-proximally. Clypeus slightly lower than in male, palps distinctly reduced, palpal tibia with a dorsal trichobothrium. Legs as in male. Opisthosoma: dorsal and ventral scuta as in male, except for darker coloration; lateral scutum I long, extending beyond posterior margin of preanal scutum; postgenital scutum long, bearing a row of long setae, mesally narrow, laterally wide; preanal scutum more smooth, wider than long, nearly rectangular, with sparse stiff setae.</p><p>Epigyne and vulva (Figure <xref ref-type="fig" rid="F2">2F, G</xref>): epigynal fold long and obvious; epigynal pit distinct, gap-shaped, opening at the posterior margin of the pulmonary scutum; vulval stem sclerotized; vulval ducts weakly sclerotized, translucent, widely “V”-shaped, apical end connected to seminal receptacles; seminal receptacles inflated, saccular, transparent; inner vulval plate extra-long, straightly tubular, broad at base; central process short, proximally contracted, distally swollen.</p></tp:treatment-sec><tp:treatment-sec sec-type="habitat" id="SECID0EDPAE"><title>Habitat.</title><p>Forest leaf litter.</p></tp:treatment-sec><tp:treatment-sec sec-type="distribution" id="SECID0EIPAE"><title>Distribution.</title><p>Known only from the type locality (Figure <xref ref-type="fig" rid="F6">6</xref>).</p><fig id="F2" position="float" orientation="portrait"><label>Figure 2.</label><caption><p><italic><tp:taxon-name><tp:taxon-name-part taxon-name-part-type="genus" reg="Tetrablemma">Tetrablemma</tp:taxon-name-part><tp:taxon-name-part taxon-name-part-type="species" reg="kepense">kepense</tp:taxon-name-part></tp:taxon-name></italic> sp. n., male holotype (<bold>A–D</bold>) and female paratype (<bold>E–G</bold>). <bold>A, B, D</bold> left palp <bold>C</bold> embolic tip <bold>E</bold> genital area (untreated) <bold>F–G</bold> cleared vulva (lactic acid-treated). <bold>A</bold> prolateral <bold>B, C</bold> frontal <bold>D</bold> retrolateral <bold>E, F</bold> ventral <bold>G</bold> dorsal. Abbreviations: <abbrev xmlns:xlink="http://www.w3.org/1999/xlink" xlink:title="central process" id="ABBRID0E2QAE" xlink:type="simple">CP</abbrev> = central process; <abbrev xmlns:xlink="http://www.w3.org/1999/xlink" xlink:title="palpal cymbium" id="ABBRID0E6QAE" xlink:type="simple">Cy</abbrev> = palpal cymbium; E = embolus; <abbrev xmlns:xlink="http://www.w3.org/1999/xlink" xlink:title="epigynal fold" id="ABBRID0EDRAE" xlink:type="simple">EF</abbrev> = epigynal fold; <abbrev xmlns:xlink="http://www.w3.org/1999/xlink" xlink:title="epigynal pit" id="ABBRID0EHRAE" xlink:type="simple">EP</abbrev> = epigynal pit; <abbrev xmlns:xlink="http://www.w3.org/1999/xlink" xlink:title="embolic tip" id="ABBRID0ELRAE" xlink:type="simple">Et</abbrev> = embolic tip; <abbrev xmlns:xlink="http://www.w3.org/1999/xlink" xlink:title="inner vulval plate" id="ABBRID0EPRAE" xlink:type="simple">IVP</abbrev> = inner vulval plate; <abbrev xmlns:xlink="http://www.w3.org/1999/xlink" xlink:title="preanal scutum" id="ABBRID0ETRAE" xlink:type="simple">PA</abbrev> = preanal scutum; <abbrev xmlns:xlink="http://www.w3.org/1999/xlink" xlink:title="palpal bulb" id="ABBRID0EXRAE" xlink:type="simple">Pb</abbrev> = palpal bulb; <abbrev xmlns:xlink="http://www.w3.org/1999/xlink" xlink:title="postgenital scutum" id="ABBRID0E2RAE" xlink:type="simple">POG</abbrev> = postgenital scutum; Sd = spermophor; <abbrev xmlns:xlink="http://www.w3.org/1999/xlink" xlink:title="seminal receptacle" id="ABBRID0E6RAE" xlink:type="simple">SR</abbrev> = seminal receptacle; <abbrev xmlns:xlink="http://www.w3.org/1999/xlink" xlink:title="palpal tibia" id="ABBRID0EDSAE" xlink:type="simple">Ti</abbrev> = palpal tibia; <abbrev xmlns:xlink="http://www.w3.org/1999/xlink" xlink:title="vulval duct" id="ABBRID0EHSAE" xlink:type="simple">VD</abbrev> = vulval duct; <abbrev xmlns:xlink="http://www.w3.org/1999/xlink" xlink:title="vulval stem" id="ABBRID0ELSAE" xlink:type="simple">VS</abbrev> = vulval stem. Scale bars: <bold>A, B, D–G</bold> 0.2 mm, <bold>C</bold> 0.05 mm.</p></caption><graphic xmlns:xlink="http://www.w3.org/1999/xlink" xlink:href="zookeys-777-043-g002.jpg" position="float" orientation="portrait" xlink:type="simple" id="oo_219731.jpg"/></fig></tp:treatment-sec><tp:treatment-sec><!--Section generated to contain objects referenced in tp:taxon-treatment.--><fig id="F6" position="float" orientation="portrait"><label>Figure 6.</label><caption><p>Distribution records of <italic><tp:taxon-name><tp:taxon-name-part taxon-name-part-type="genus" reg="Tetrablemma">Tetrablemma</tp:taxon-name-part><tp:taxon-name-part taxon-name-part-type="species" reg="kepense">kepense</tp:taxon-name-part></tp:taxon-name></italic> sp. n. (pink balloon) and <italic><tp:taxon-name><tp:taxon-name-part taxon-name-part-type="genus" reg="Tetrablemma">Tetrablemma</tp:taxon-name-part><tp:taxon-name-part taxon-name-part-type="species" reg="sokense">sokense</tp:taxon-name-part></tp:taxon-name></italic> sp. n. (red balloon) in Cambodia.</p></caption><graphic xmlns:xlink="http://www.w3.org/1999/xlink" xlink:href="zookeys-777-043-g006.jpg" position="float" orientation="portrait" xlink:type="simple" id="oo_219735.jpg"/></fig></tp:treatment-sec><ref-list><ref id="B10"><mixed-citation xmlns:xlink="http://www.w3.org/1999/xlink" xlink:type="simple"><person-group><name name-style="western"><surname>Lehtinen</surname><given-names>PT</given-names></name></person-group> (<year>1981</year>) <article-title>Spiders of the Oriental-Australian region. III. <tp:taxon-name><tp:taxon-name-part taxon-name-part-type="family">Tetrablemmidae</tp:taxon-name-part></tp:taxon-name>, with a world revision.</article-title><source>Acta Zoologica Fennica</source><volume>162</volume>: <fpage>1</fpage>–<lpage>151</lpage>.</mixed-citation></ref><ref id="B9"><mixed-citation xmlns:xlink="http://www.w3.org/1999/xlink" xlink:type="simple"><person-group><name name-style="western"><surname>Labarque</surname><given-names>FM</given-names></name><name name-style="western"><surname>Grismado</surname><given-names>CJ</given-names></name></person-group> (<year>2009</year>) <article-title>Description of a new species of armored spider from Myanmar (<tp:taxon-name><tp:taxon-name-part taxon-name-part-type="order">Araneae</tp:taxon-name-part></tp:taxon-name>: <tp:taxon-name><tp:taxon-name-part taxon-name-part-type="family">Tetrablemmidae</tp:taxon-name-part></tp:taxon-name>).</article-title><source>Zootaxa</source><volume>2143</volume>: <fpage>55</fpage>–<lpage>58</lpage>.</mixed-citation></ref><ref id="B12"><mixed-citation xmlns:xlink="http://www.w3.org/1999/xlink" xlink:type="simple"><person-group><name name-style="western"><surname>Lin</surname><given-names>Y</given-names></name><name name-style="western"><surname>Li</surname><given-names>S</given-names></name></person-group> (<year>2014</year>) <article-title>New cave-dwelling armored spiders (<tp:taxon-name><tp:taxon-name-part taxon-name-part-type="order">Araneae</tp:taxon-name-part></tp:taxon-name>, <tp:taxon-name><tp:taxon-name-part taxon-name-part-type="family">Tetrablemmidae</tp:taxon-name-part></tp:taxon-name>) from Southwest China.</article-title><source>ZooKeys</source><volume>388</volume>: <fpage>35</fpage>–<lpage>67</lpage>. <ext-link xlink:type="simple" ext-link-type="doi" xlink:href="10.3897/zookeys.388.5735">https://doi.org/10.3897/zookeys.388.5735</ext-link></mixed-citation></ref></ref-list></tp:taxon-treatment>
