# Supplementary material for: Tetrablemmidae, a spider family newly recorded from Cambodia (Arachnida, Araneae)
Source: Zookeys. 2018 Jul 30;(777):43–55. doi: 10.3897/zookeys.777.24917 (PMC6079102; doi:10.3897/zookeys.777.24917)
Supplement: XML Treatment for Tetrablemma sokense [file zookeys.777.24917-treatment3.xml]

<!DOCTYPE tp:taxon-treatment
  PUBLIC "-//TaxonX//DTD Taxonomic Treatment Publishing DTD v0 20100105//EN" "tax-treatment-NSO.dtd">
<tp:taxon-treatment xmlns:tp="http://www.plazi.org/taxpub"><tp:treatment-meta><kwd-group><label>Taxon classification</label><kwd><named-content xmlns:xlink="http://www.w3.org/1999/xlink" content-type="kingdom">Animalia</named-content></kwd><kwd><named-content xmlns:xlink="http://www.w3.org/1999/xlink" content-type="order">Araneae</named-content></kwd><kwd><named-content xmlns:xlink="http://www.w3.org/1999/xlink" content-type="family">Tetrablemmidae</named-content></kwd></kwd-group><mixed-citation publication-type="journal"><person-group><name><surname>Lin</surname><given-names>Yucheng</given-names></name><name><surname>Li</surname><given-names>Shuqiang</given-names></name><name><surname>Jäger</surname><given-names>Peter</given-names></name></person-group><article-title><tp:taxon-name><tp:taxon-name-part taxon-name-part-type="family">Tetrablemmidae</tp:taxon-name-part></tp:taxon-name>, a spider family newly recorded from Cambodia (<tp:taxon-name><tp:taxon-name-part taxon-name-part-type="class">Arachnida</tp:taxon-name-part></tp:taxon-name>, <tp:taxon-name><tp:taxon-name-part taxon-name-part-type="order">Araneae</tp:taxon-name-part></tp:taxon-name>)</article-title><source>Zookeys</source><day>30</day><month>7</month><year>2018</year><volume>2018</volume><issue>777</issue><fpage>43</fpage><lpage>55</lpage><pub-id pub-id-type="doi">10.3897/zookeys.777.24917</pub-id></mixed-citation></tp:treatment-meta><tp:nomenclature><tp:taxon-name>
              <tp:taxon-name-part taxon-name-part-type="genus" reg="Tetrablemma">Tetrablemma</tp:taxon-name-part>
              <tp:taxon-name-part taxon-name-part-type="species" reg="sokense">sokense</tp:taxon-name-part>
              <object-id xmlns:xlink="http://www.w3.org/1999/xlink" content-type="zoobank" xlink:type="simple">http://zoobank.org/34822C18-C945-4661-B08A-3528237E073D</object-id>
            </tp:taxon-name><tp:taxon-status xmlns:xlink="http://www.w3.org/1999/xlink" xlink:type="simple">sp. n.</tp:taxon-status><xref ref-type="fig" rid="F3">Figs 3</xref><xref ref-type="fig" rid="F4">, 4</xref><xref ref-type="fig" rid="F5">, 5</xref><xref ref-type="fig" rid="F6">, 6</xref><!--PageBreak--><!--PageBreak--></tp:nomenclature><tp:treatment-sec sec-type="type material" id="SECID0ESUAE"><title>Type material.</title><p><bold>Holotype</bold> ♂ (<named-content xmlns:xlink="http://www.w3.org/1999/xlink" content-type="dwc:institutional_code" xlink:type="simple">SMF</named-content>), CAMBODIA: Battambang Province, SW Battambang, Phnom Romsay Sok, an anonymous cave, elevation 100 m, <named-content xmlns:xlink="http://www.w3.org/1999/xlink" content-type="dwc:verbatimCoordinates" xlink:type="simple"><named-content content-type="geo-json" specific-use="{&#34;type&#34;:&#34;Point&#34;,&#34;coordinates&#34;:[103.108889,12.957778]}" id="NCID0ECVAE" xlink:type="simple">12°57'28"N, 103°6'32"E</named-content></named-content>, 19 July 2017, P. Jäger &amp; S. Münnich leg. <bold>Paratypes</bold> 7♂, 20♀ (4♂, 10♀; <named-content xmlns:xlink="http://www.w3.org/1999/xlink" content-type="dwc:institutional_code" xlink:type="simple">SMF</named-content> 3♂, 10♀ <named-content xmlns:xlink="http://www.w3.org/1999/xlink" content-type="dwc:institutional_code" xlink:type="simple">NHMSU</named-content>), same data as holotype.</p></tp:treatment-sec><tp:treatment-sec sec-type="etymology" id="SECID0ETVAE"><title>Etymology.</title><p>The specific name refers to the type locality; adjective.</p></tp:treatment-sec><tp:treatment-sec sec-type="diagnosis" id="SECID0EYVAE"><title>Diagnosis.</title><p>This new species can be distinguished from other congeners with the exception of <italic><tp:taxon-name><tp:taxon-name-part taxon-name-part-type="genus" reg="Tetrablemma">T.</tp:taxon-name-part><tp:taxon-name-part taxon-name-part-type="species" reg="loebli">loebli</tp:taxon-name-part></tp:taxon-name></italic> Bourne, 1980 and <italic><tp:taxon-name><tp:taxon-name-part taxon-name-part-type="genus" reg="Tetrablemma">T.</tp:taxon-name-part><tp:taxon-name-part taxon-name-part-type="species" reg="nandan">nandan</tp:taxon-name-part></tp:taxon-name></italic> Lin &amp; Li, 2010 by the protruding ocular area of carapace and the vestigial four eyespots in both sexes, the exceptionally slender bulb, and the absence of an epigynal fold in the female vulva (Figs <xref ref-type="fig" rid="F3">3A–H</xref>, <xref ref-type="fig" rid="F4">4A–F</xref>). <italic><tp:taxon-name><tp:taxon-name-part taxon-name-part-type="genus" reg="Tetrablemma">T.</tp:taxon-name-part><tp:taxon-name-part taxon-name-part-type="species" reg="sokense">sokense</tp:taxon-name-part></tp:taxon-name></italic> sp. n. seems similar to <italic><tp:taxon-name><tp:taxon-name-part taxon-name-part-type="genus" reg="Tetrablemma">T.</tp:taxon-name-part><tp:taxon-name-part taxon-name-part-type="species" reg="loebli">loebli</tp:taxon-name-part></tp:taxon-name></italic> and <italic><tp:taxon-name><tp:taxon-name-part taxon-name-part-type="genus" reg="Tetrablemma">T.</tp:taxon-name-part><tp:taxon-name-part taxon-name-part-type="species" reg="nandan">nandan</tp:taxon-name-part></tp:taxon-name></italic> in the appearance of habitus, the shape and configuration of genital organs, but differs from <italic><tp:taxon-name><tp:taxon-name-part taxon-name-part-type="genus" reg="Tetrablemma">T.</tp:taxon-name-part><tp:taxon-name-part taxon-name-part-type="species" reg="loebli">loebli</tp:taxon-name-part></tp:taxon-name></italic> by the reduced eyes without any black pigments in both sexes, the straight cheliceral horn in lateral view, the narrower bulb, the shorter, twisted embolus, the stubby inner vulval plate, and the falcate central process (Figure <xref ref-type="fig" rid="F3">3A, C, E–H</xref> vs. <xref ref-type="bibr" rid="B2">Bourne 1980</xref>: figs 9–10, 14, 16; <xref ref-type="bibr" rid="B10">Lehtinen 1981</xref>: figs 219, 221–223); and differs from <italic><tp:taxon-name><tp:taxon-name-part taxon-name-part-type="genus" reg="Tetrablemma">T.</tp:taxon-name-part><tp:taxon-name-part taxon-name-part-type="species" reg="nandan">nandan</tp:taxon-name-part></tp:taxon-name></italic> by the converged eyes and flat cephalic area in both sexes, the regular, not swollen palpal femur and tibia, the swollen bulb with a more distorted embolus, the shorter, fingerlike inner vulval plate and the lack of epigynal fold (Figs <xref ref-type="fig" rid="F3">3E–H</xref>, <xref ref-type="fig" rid="F4">4A–F</xref> vs. <xref ref-type="bibr" rid="B11">Lin and Li 2010</xref>: figs 38–39, 44–49).</p><fig id="F3" position="float" orientation="portrait"><label>Figure 3.</label><caption><p><italic><tp:taxon-name><tp:taxon-name-part taxon-name-part-type="genus" reg="Tetrablemma">Tetrablemma</tp:taxon-name-part><tp:taxon-name-part taxon-name-part-type="species" reg="sokense">sokense</tp:taxon-name-part></tp:taxon-name></italic> sp. n., male holotype (<bold>A, B, E, G</bold>) and female paratype (<bold>C, D, F, H</bold>). <bold>A–F</bold> habitus <bold>G–H</bold> prosoma. <bold>A, C</bold> dorsal <bold>B, D</bold> ventral <bold>E–F</bold> lateral <bold>G–H</bold> anterior. Abbreviations: <abbrev xmlns:xlink="http://www.w3.org/1999/xlink" xlink:title="cheliceral horn" id="ABBRID0EO1AE" xlink:type="simple">CH</abbrev> = cheliceral horns. Scale bars: <bold>A–F</bold> 0.5 mm, <bold>G, H</bold> 0.2 mm.</p></caption><graphic xmlns:xlink="http://www.w3.org/1999/xlink" xlink:href="zookeys-777-043-g003.jpg" position="float" orientation="portrait" xlink:type="simple" id="oo_219732.jpg"/></fig><!--PageBreak--><!--PageBreak--></tp:treatment-sec><tp:treatment-sec sec-type="description" id="SECID0E41AE"><title>Description.</title><p><bold>Male</bold> (holotype). Measurements: total length 1.48; carapace 0.53 long, 0.50 wide, 0.48 high; abdomen 1.07 long, 0.60 wide, 0.53 high; clypeus 0.15 high; sternum 0.31 long, 0.29 wide. Length of legs: I 1.42 (0.47, 0.13, 0.35, 0.24, 0.23); II 1.35 (0.44, 0.12, 0.34, 0.23, 0.22); III 1.15 (0.36, 0.11, 0.27, 0.20, 0.21); IV 1.44 (0.49, 0.12, 0.37, 0.23, 0.23).</p><p>Prosoma (Figure <xref ref-type="fig" rid="F3">3A–B, E, G</xref>): reddish-brown, carapace finely reticulated, marginally rugose; four white eyes, as vestigial eyespots in a group, ocular area in anterior half of carapace; ALE&gt;PLE, ALE and PLE adjacent; cephalic part raised, flat top; clypeus high, sloping forward, with sparse setae, marginally round; cheliceral horns long, straight, distal tip sharp, cheliceral lamina developed; endites basally wide, distally narrow, labium trapezoidal, distally truncated; sternum finely reticulated, marginally strongly rugose, posterior end truncated. Legs: yellowish-orange, cuticle striated; tibiae I–III with three trichobothria, two on tibia IV, and one on metatarsi I–IV. Opisthosoma: orange, dorsal scutum long oval, surface reticulated, weakly granulated, bearing sparse long setae; ventral scutum reticulated; lateral scutum I long, and exceeding beyond the posterior margin of preanal scutum; postgenital scutum straight, banded, mesally wide and laterally narrow; preanal scutum flat, nearly oval, with long setae.</p><p>Palp (Figure <xref ref-type="fig" rid="F4">4A–C</xref>): femoral cuticle ventrally granulated, approx. 2.2 × longer than patella; patella short and smooth, distinctly longer than cymbium; tibia wide, swollen, approx. 1.2 x wider than femur, with a distal-dorsally trichobothrium; cymbium short, constricted, bearing sparse long setae; bulb long pear-shaped, surface of dilated area smooth, surface of sub-distal area rugose; embolus strongly sclerotized, starting from the apex of bulb; embolic tip cuneate, twisted, sharply pointed; spermophor coiled into a loop in bulb, abruptly twisting to narrow, and open at the embolic tip.</p><fig id="F4" position="float" orientation="portrait"><label>Figure 4.</label><caption><p><italic><tp:taxon-name><tp:taxon-name-part taxon-name-part-type="genus" reg="Tetrablemma">Tetrablemma</tp:taxon-name-part><tp:taxon-name-part taxon-name-part-type="species" reg="sokense">sokense</tp:taxon-name-part></tp:taxon-name></italic> sp. n., male holotype (<bold>A–C</bold>) and female paratype (<bold>D–F</bold>). <bold>A–C</bold> left palp <bold>D</bold> genital area (untreated) <bold>E, F</bold> cleared vulva (lactic acid-treated). <bold>A</bold> prolateral <bold>B</bold> frontal <bold>C</bold> retrolateral <bold>D–E</bold> ventral <bold>F</bold> dorsal. Abbreviations: <abbrev xmlns:xlink="http://www.w3.org/1999/xlink" xlink:title="central process" id="ABBRID0EY3AE" xlink:type="simple">CP</abbrev> = central process; <abbrev xmlns:xlink="http://www.w3.org/1999/xlink" xlink:title="palpal cymbium" id="ABBRID0E33AE" xlink:type="simple">Cy</abbrev> = palpal cymbium; E = embolus; <abbrev xmlns:xlink="http://www.w3.org/1999/xlink" xlink:title="epigynal pit" id="ABBRID0EA4AE" xlink:type="simple">EP</abbrev> = epigynal pit; <abbrev xmlns:xlink="http://www.w3.org/1999/xlink" xlink:title="embolic tip" id="ABBRID0EE4AE" xlink:type="simple">Et</abbrev> = embolic tip; <abbrev xmlns:xlink="http://www.w3.org/1999/xlink" xlink:title="inner vulval plate" id="ABBRID0EI4AE" xlink:type="simple">IVP</abbrev> = inner vulval plate; <abbrev xmlns:xlink="http://www.w3.org/1999/xlink" xlink:title="preanal scutum" id="ABBRID0EM4AE" xlink:type="simple">PA</abbrev> = preanal scutum; <abbrev xmlns:xlink="http://www.w3.org/1999/xlink" xlink:title="palpal bulb" id="ABBRID0EQ4AE" xlink:type="simple">Pb</abbrev> = palpal bulb; <abbrev xmlns:xlink="http://www.w3.org/1999/xlink" xlink:title="postgenital scutum" id="ABBRID0EU4AE" xlink:type="simple">POG</abbrev> = postgenital scutum; Sd = spermophor; <abbrev xmlns:xlink="http://www.w3.org/1999/xlink" xlink:title="seminal receptacle" id="ABBRID0EY4AE" xlink:type="simple">SR</abbrev> = seminal receptacle; <abbrev xmlns:xlink="http://www.w3.org/1999/xlink" xlink:title="palpal tibia" id="ABBRID0E34AE" xlink:type="simple">Ti</abbrev> = palpal tibia; <abbrev xmlns:xlink="http://www.w3.org/1999/xlink" xlink:title="vulval duct" id="ABBRID0EA5AE" xlink:type="simple">VD</abbrev> = vulval duct; <abbrev xmlns:xlink="http://www.w3.org/1999/xlink" xlink:title="vulval stem" id="ABBRID0EE5AE" xlink:type="simple">VS</abbrev> = vulval stem. Scale bars: 0.2 mm.</p></caption><graphic xmlns:xlink="http://www.w3.org/1999/xlink" xlink:href="zookeys-777-043-g004.jpg" position="float" orientation="portrait" xlink:type="simple" id="oo_219733.jpg"/></fig><p><bold>Female</bold> (one paratype). Measurements: total length 1.52; carapace 0.55 long, 0.49 wide, 0.47 high; abdomen 1.03 long, 0.67 wide, 0.60 high; clypeus 0.14 high; sternum 0.32 long, 0.28 wide. Length of legs: I 1.39 (0.46, 0.12, 0.37, 0.23, 0.21); II 1.30 (0.42, 0.12, 0.33, 0.22, 0.21); III 1.18 (0.37, 0.11, 0.28, 0.22, 0.20); IV 1.45 (0.48, 0.12, 0.38, 0.24, 0.23).</p><p>Prosoma (Figs <xref ref-type="fig" rid="F3">3C–D, F, H</xref>, <xref ref-type="fig" rid="F5">5</xref>): coloration and modification as in male, but instead cheliceral horns a small nodule fronto-proximally. Clypeus lower than in male, palps distinctly reduced, palpal tibia with a dorsal trichobothrium. Legs as in male. Opisthosoma: dorsal and ventral scuta as in male; lateral scutum I long, extending beyond posterior margin of preanal scutum; postgenital scutum long, straight, bearing a row of long setae, mesally wide, laterally narrow; preanal scutum weakly sculptured, wider than long, nearly rectangular, with sparse stiff setae.</p><p>Epigyne and vulva (Figure <xref ref-type="fig" rid="F4">4E–F</xref>): epigynal fold absent; epigynal pit indistinct, oval, opening at the posterior margin of the pulmonary scutum; vulval stem short, columnar, strongly sclerotized; vulval ducts wide, translucent, widely “V”-shape; seminal receptacles saccular, transparent; inner vulval plate fingerlike, distinctly sclerotized, slightly tilting; central process small, weakly sclerotized, shorter than inner vulval plate, apically falcate.</p></tp:treatment-sec><tp:treatment-sec sec-type="biology|habitat" id="SECID0EB6AE"><title>Habitat and biology.</title><p>Cave. The cave entrance was ca. 80 altitudinal meters above the ground at an isolated limestone hill. Almost under every stone only one spider <!--PageBreak--><!--PageBreak--><!--PageBreak-->was found; silken strands used by the spiders may be the reason for this territoriality (Figure <xref ref-type="fig" rid="F5">5</xref>). It was the highest density of <tp:taxon-name><tp:taxon-name-part taxon-name-part-type="family">Tetrablemmidae</tp:taxon-name-part></tp:taxon-name> observed in a cave by the last author. Besides <tp:taxon-name><tp:taxon-name-part taxon-name-part-type="family">Tetrablemmidae</tp:taxon-name-part></tp:taxon-name>, there were <tp:taxon-name><tp:taxon-name-part taxon-name-part-type="family">Oonopidae</tp:taxon-name-part></tp:taxon-name> (also found under stones), <tp:taxon-name><tp:taxon-name-part taxon-name-part-type="family">Pholcidae</tp:taxon-name-part></tp:taxon-name>, <tp:taxon-name><tp:taxon-name-part taxon-name-part-type="family">Sparassidae</tp:taxon-name-part></tp:taxon-name>, <tp:taxon-name><tp:taxon-name-part taxon-name-part-type="family">Uloboridae</tp:taxon-name-part></tp:taxon-name>, <tp:taxon-name><tp:taxon-name-part taxon-name-part-type="family">Hersiliidae</tp:taxon-name-part></tp:taxon-name>, <tp:taxon-name><tp:taxon-name-part taxon-name-part-type="family">Agelenidae</tp:taxon-name-part></tp:taxon-name>, <tp:taxon-name><tp:taxon-name-part taxon-name-part-type="order">Amblypygi</tp:taxon-name-part></tp:taxon-name> and <tp:taxon-name><tp:taxon-name-part taxon-name-part-type="order">Isopoda</tp:taxon-name-part></tp:taxon-name>.</p><fig id="F5" position="float" orientation="portrait"><label>Figure 5.</label><caption><p><italic><tp:taxon-name><tp:taxon-name-part taxon-name-part-type="genus" reg="Tetrablemma">Tetrablemma</tp:taxon-name-part><tp:taxon-name-part taxon-name-part-type="species" reg="sokense">sokense</tp:taxon-name-part></tp:taxon-name></italic> sp. n., live female in cave, Cambodia (green arrows indicating silken strands, photograph by P. Jäger).</p></caption><graphic xmlns:xlink="http://www.w3.org/1999/xlink" xlink:href="zookeys-777-043-g005.jpg" position="float" orientation="portrait" xlink:type="simple" id="oo_219734.jpg"/></fig></tp:treatment-sec><tp:treatment-sec sec-type="distribution" id="SECID0E1BAG"><title>Distribution.</title><p>Known only from the type locality (Figure <xref ref-type="fig" rid="F6">6</xref>).</p><fig id="F6" position="float" orientation="portrait"><label>Figure 6.</label><caption><p>Distribution records of <italic><tp:taxon-name><tp:taxon-name-part taxon-name-part-type="genus" reg="Tetrablemma">Tetrablemma</tp:taxon-name-part><tp:taxon-name-part taxon-name-part-type="species" reg="kepense">kepense</tp:taxon-name-part></tp:taxon-name></italic> sp. n. (pink balloon) and <italic><tp:taxon-name><tp:taxon-name-part taxon-name-part-type="genus" reg="Tetrablemma">Tetrablemma</tp:taxon-name-part><tp:taxon-name-part taxon-name-part-type="species" reg="sokense">sokense</tp:taxon-name-part></tp:taxon-name></italic> sp. n. (red balloon) in Cambodia.</p></caption><graphic xmlns:xlink="http://www.w3.org/1999/xlink" xlink:href="zookeys-777-043-g006.jpg" position="float" orientation="portrait" xlink:type="simple" id="oo_219735.jpg"/></fig></tp:treatment-sec><ref-list><ref id="B2"><mixed-citation xmlns:xlink="http://www.w3.org/1999/xlink" xlink:type="simple"><person-group><name name-style="western"><surname>Bourne</surname><given-names>JD</given-names></name></person-group> (<year>1980</year>) <article-title>New armored spiders of the family <tp:taxon-name><tp:taxon-name-part taxon-name-part-type="family">Tetrablemmidae</tp:taxon-name-part></tp:taxon-name> from New Ireland and northern India (<tp:taxon-name><tp:taxon-name-part taxon-name-part-type="order">Araneae</tp:taxon-name-part></tp:taxon-name>).</article-title><source>Revue Suisse de Zoologie</source><volume>87</volume>: <fpage>301</fpage>–<lpage>317</lpage>. <ext-link xlink:type="simple" ext-link-type="doi" xlink:href="10.5962/bhl.part.85520">https://doi.org/10.5962/bhl.part.85520</ext-link></mixed-citation></ref><ref id="B10"><mixed-citation xmlns:xlink="http://www.w3.org/1999/xlink" xlink:type="simple"><person-group><name name-style="western"><surname>Lehtinen</surname><given-names>PT</given-names></name></person-group> (<year>1981</year>) <article-title>Spiders of the Oriental-Australian region. III. <tp:taxon-name><tp:taxon-name-part taxon-name-part-type="family">Tetrablemmidae</tp:taxon-name-part></tp:taxon-name>, with a world revision.</article-title><source>Acta Zoologica Fennica</source><volume>162</volume>: <fpage>1</fpage>–<lpage>151</lpage>.</mixed-citation></ref><ref id="B11"><mixed-citation xmlns:xlink="http://www.w3.org/1999/xlink" xlink:type="simple"><person-group><name name-style="western"><surname>Lin</surname><given-names>Y</given-names></name><name name-style="western"><surname>Li</surname><given-names>S</given-names></name></person-group> (<year>2010</year>) <article-title>New armored spiders of the family <tp:taxon-name><tp:taxon-name-part taxon-name-part-type="family">Tetrablemmidae</tp:taxon-name-part></tp:taxon-name> from China.</article-title><source>Zootaxa</source><volume>2440</volume>: <fpage>18</fpage>–<lpage>32</lpage>.</mixed-citation></ref></ref-list></tp:taxon-treatment>
